# Supplementary material for: Variations in the Major Nutrient Composition of Dominant High-Yield Varieties (HYVs) in Parboiled and Polished Rice of Bangladesh
Source: Foods. 2023 Nov 1;12(21):3997. doi: 10.3390/foods12213997 (PMC10649321; doi:10.3390/foods12213997)
Supplement: Supplementary file 1 [file foods-12-03997-s001.zip]

Archive with 1 entries (1 files):
- foods-2667714-supplementary.pdf
